# Supplementary material for: Different In Vitro-Generated MUTZ-3-Derived Dendritic Cell Types Secrete Dexosomes with Distinct Phenotypes and Antigen Presentation Potencies
Source: Int J Mol Sci. 2022 Jul 28;23(15):8362. doi: 10.3390/ijms23158362 (PMC9368791; doi:10.3390/ijms23158362)
Supplement: Supplementary file 1 [file ijms-23-08362-s001.zip]

Archive with 1 entries (1 files):
- ijms-1780187-supplementary.pdf
